# Supplementary material for: Analysis of the Genomic Sequence of ABO Allele Using Next-Generation Sequencing Method
Source: Front Immunol. 2022 Jul 6;13:814263. doi: 10.3389/fimmu.2022.814263 (PMC9298404; doi:10.3389/fimmu.2022.814263)
Supplement: Supplementary S1 — The average of coverage for 94 samples with the same run. [file Table_1.xlsx]

## Sheet: Sheet1
Sample ID	the average of coverage
75	84.0312
69	84.6765
36	101.633
58	134.329
52	134.908
45	151.177
61	160.154
55	198.045
46	216.21
44	244.256
80	388.132
25	389.564
85	461.415
79	490.453
54	644.25
17	699.989
49	708.476
9	719.553
47	737.482
35	738.59
77	752.026
31	762.349
89	778.357
33	785.286
57	840.763
50	851.9
39	889.333
73	1182.74
63	1236.85
41	1268.57
90	1306.72
5	1307.21
8	1325.33
38	1332.73
62	1343.16
81	1351.13
51	1383.54
12	1530.5
1	1544.69
13	1591.08
76	1595.64
29	1619.39
67	1669.18
42	1692.54
86	1714.89
64	1783.63
11	1784.14
68	1791.71
70	1815.4
4	1858.72
87	1895.51
16	1895.84
14	1966.74
26	1985.14
84	2017.72
28	2026.97
10	2028
43	2052.12
20	2080.66
53	2141.62
60	2150.36
6	2175.57
78	2187.47
34	2260.78
74	2319.87
56	2328.68
18	2355.46
15	2369.98
19	2379.25
21	2390.33
37	2399.49
65	2430.34
91	2437.29
92	2476.95
27	2483.71
24	2492.63
7	2568.84
59	2600.01
30	2602.83
72	2670.37
22	2729.71
23	2867.52
71	2889.64
83	2902.71
66	2915.95
88	2938.11
93	3043.58
40	3089.55
32	3137.61
94	3268.69
95	4087.11
2	4395.9
82	4500.23
3	5442.55
