# Supplementary material for: Analysis of the Genomic Sequence of ABO Allele Using Next-Generation Sequencing Method
Source: Front Immunol. 2022 Jul 6;13:814263. doi: 10.3389/fimmu.2022.814263 (PMC9298404; doi:10.3389/fimmu.2022.814263)
Supplement: Supplementary S2 — The raw data included the nucleotide change of intronic sequence for 47 individuals with homozygotes by the NGS method. Sheet 1 is for the 12 individuals with ABO*A1.02/ABO*A1.02, Sheet 2 is for 14 individuals with ABO*B.01/ABO*B.01, Sheet 3 is for the 13 individuals with ABO*O.01.01/ABO*O.01.01, and Sheet 4 is for eight individuals with ABO*O.01.02/ABO*O.01.02. In the “Type” column, SNV represents single-nucleotide variant and MNV represents multi-nucleotide variants. [file Table_2.xlsx]

## Sheet: Sheet 1
Reference position	Type	Length	Reference	Variant	Coding region change	Location	Number of samples with homozygous variantion	Number of samples with heterozygous variantion
6050	SNV	1	C	T	c.28+997C>T	Intron 1		1
10207	SNV	1	T	G	c.28+5154T>G	Intron 1		3
22970	SNV	1	C	T	c.374+163C>T	Intron 6	4	7
22986	SNV	1	T	C	c.374+179T>C	Intron 6	4	7
The total number of individuals with ABO*A1.02/ABO*A1.02 is 12.

## Sheet: Sheet 2
Reference position	Type	Length	Reference	variant	Coding region change	Location	Number of samples with homozygous variantion	Number of samples with heterozygous variantion
5147	SNV	1	T	C	c.28+94T>C	Intron 1	13
5165	SNV	1	G	A	c.28+112G>A	Intron 1	13
5801	SNV	1	T	C	c.28+748T>C	Intron 1	14
6232	SNV	1	T	C	c.28+1179T>C	Intron 1	14
6481	SNV	1	G	A	c.28+1428G>A	Intron 1	14
9033	SNV	1	A	G	c.28+3980A>G	Intron 1	14
9312	SNV	1	G	C	c.28+4259G>C	Intron 1		1
9335	SNV	1	A	G	c.28+4282A>G	Intron 1	14
11173	SNV	1	T	C	c.28+6120T>C	Intron 1	14
13315	SNV	1	T	G	c.29-4732T>G	Intron 1	14
13443	SNV	1	G	A	c.29-4604G>A	Intron 1	14
13759	SNV	1	A	G	c.29-4288A>G	Intron 1	14
14123	SNV	1	C	T	c.29-3924C>T	Intron 1	14
15705	Insertion	8	-	GGCAGTTT	c.29-2337_29-2336insGGCAGTTT	Intron 1	14
15864	SNV	1	A	G	c.29-2183A>G	Intron 1		1
16321	SNV	1	G	A	c.29-1726G>A	Intron 1		1
16353	SNV	1	T	G	c.29-1694T>G	Intron 1		1
16842	SNV	1	A	G	c.29-1205A>G	Intron 1		1
16981	Deletion	17	AACAACAACAAAACAAC	-	c.29-1053_29-1037del	Intron 1		1
17961	SNV	1	G	A	c.29-86G>A	Intron 1	14
19035	SNV	1	C	T	c.155+138C>T	Intron 3		3
21538	SNV	1	T	C	c.204-545T>C	Intron 4	14
22648	SNV	1	A	G	c.240-25A>G	Intron 5	14
22849	SNV	1	G	T	c.374+42G>T	Intron 6	14
23078	SNV	1	A	G	c.374+271A>G	Intron 6	14
23087	SNV	1	C	T	c.374+280C>T	Intron 6	14
23253	SNV	1	A	G	c.374+446A>G	Intron 6	14
23435	SNV	1	A	G	c.375-425A>G	Intron 6	14
23593	SNV	1	A	G	c.375-267A>G	Intron 6	14
23698	SNV	1	A	G	c.375-162A>G	Intron 6	14
23708	SNV	1	G	A	c.375-152G>A	Intron 6	14
23757	SNV	1	A	G	c.375-103A>G	Intron 6	14
	The total number of individuals with ABO*B.01/ABO*B.01 is 14.

## Sheet: Sheet 3
Reference position	Type	Length	Reference	variant	Coding region change	Location	Number of samples with homozygous variantion	Number of samples with heterozygous variantion
5147	SNV	1	T	C	c.28+94T>C	Intron 1	6	4
5165	SNV	1	G	A	c.28+112G>A	Intron 1	6	4
5801	SNV	1	T	C	c.28+748T>C	Intron 1	13
5909	SNV	1	C	T	c.28+856C>T	Intron 1	3	4
6050	SNV	1	C	T	c.28+997C>T	Intron 1	3	4
6131	SNV	1	G	A	c.28+1078G>A	Intron 1	12	1
6232	SNV	1	T	C	c.28+1179T>C	Intron 1	13
6402	SNV	1	G	A	c.28+1349G>A	Intron 1	12	1
6481	SNV	1	G	A	c.28+1428G>A	Intron 1		1
6533	SNV	1	T	A	c.28+1480T>A	Intron 1	12	1
6535	Insertion	1	-	T	c.28+1481_28+1482insT	Intron 1	12	1
6982	MNV	2	GG	CA	c.28+1929_28+1930delinsCA	Intron 1	6	4
7221	SNV	1	C	T	c.28+2168C>T	Intron 1	6	4
7262	SNV	1	G	C	c.28+2209G>C	Intron 1	6	4
7267	SNV	1	T	G	c.28+2214T>G	Intron 1		1
7399	SNV	1	A	G	c.28+2346A>G	Intron 1	6	4
7595	SNV	1	G	A	c.28+2542G>A	Intron 1	6	4
7630	SNV	1	C	T	c.28+2577C>T	Intron 1	6	4
7807	SNV	1	C	A	c.28+2754C>A	Intron 1	6	4
7928	SNV	1	A	G	c.28+2875A>G	Intron 1	6	4
8077	SNV	1	C	T	c.28+3024C>T	Intron 1	6	4
8335	SNV	1	C	T	c.28+3282C>T	Intron 1	12	1
8455	SNV	1	T	C	c.28+3402T>C	Intron 1		4
8470	SNV	1	A	G	c.28+3417A>G	Intron 1	13
8618	SNV	1	G	A	c.28+3565G>A	Intron 1	12	1
8710	SNV	1	C	A	c.28+3657C>A	Intron 1		1
8890	SNV	1	G	A	c.28+3837G>A	Intron 1		1
8966	SNV	1	T	A	c.28+3913T>A	Intron 1	13
9033	SNV	1	A	G	c.28+3980A>G	Intron 1	13
9151	SNV	1	C	T	c.28+4098C>T	Intron 1	4
9153	SNV	1	C	T	c.28+4100C>T	Intron 1	7
9184	SNV	1	C	T	c.28+4131C>T	Intron 1		1
9195	Insertion	5	-	GTCTT	c.28+4143_28+4144insGTCTT	Intron 1	13
9214	SNV	1	A	G	c.28+4161A>G	Intron 1	13
9418	SNV	1	A	T	c.28+4365A>T	Intron 1	13
9568	SNV	1	C	A	c.28+4515C>A	Intron 1	13
9577	Deletion	1	A	-	c.28+4524del	Intron 1	13
9600	SNV	1	T	C	c.28+4547T>C	Intron 1	13
9628	Insertion	22	-	AATATTTATTAATTTCCCTTCT	c.28+4577_28+4578insAATATTTATTAATTTCCCTTCT	Intron 1	12	1
9650	SNV	1	C	T	c.28+4597C>T	Intron 1	13
9709	Deletion	1	T	-	c.28+4664del	Intron 1	13
10141	SNV	1	A	T	c.28+5088A>T	Intron 1	13
10154	SNV	1	C	T	c.28+5101C>T	Intron 1	13
10387	SNV	1	A	G	c.28+5334A>G	Intron 1	13
10509	SNV	1	A	G	c.28+5456A>G	Intron 1	13
10633	SNV	1	T	C	c.28+5580T>C	Intron 1	13
10667	SNV	1	T	C	c.28+5614T>C	Intron 1	13
10754	SNV	1	A	G	c.28+5701A>G	Intron 1	13
10938	SNV	1	C	A	c.28+5885C>A	Intron 1		1
11001	SNV	1	C	T	c.28+5948C>T	Intron 1	12
11034	SNV	1	C	A	c.28+5981C>A	Intron 1		1
11093	SNV	1	T	C	c.28+6040T>C	Intron 1		1
11200	SNV	1	G	A	c.28+6147G>A	Intron 1	13
11318	MNV	2	TG	CA	c.28+6265_28+6266delinsCA	Intron 1	13
11330	SNV	1	C	T	c.28+6277C>T	Intron 1	13
11343	SNV	1	T	A	c.28+6290T>A	Intron 1	13
11517	SNV	1	T	C	c.28+6464T>C	Intron 1		1
11568	SNV	1	T	A	c.29-6479T>A	Intron 1	12	1
12185	SNV	1	C	T	c.29-5862C>T	Intron 1	13
12255	SNV	1	A	G	c.29-5792A>G	Intron 1	13
12415	SNV	1	T	C	c.29-5632T>C	Intron 1	13
12507	MNV	2	GC	AT	c.29-5540_29-5539delinsAT	Intron 1	13
12628	SNV	1	A	T	c.29-5419A>T	Intron 1	13
13165	SNV	1	T	G	c.29-4882T>G	Intron 1		1
13273	SNV	1	T	C	c.29-4774T>C	Intron 1	13
13411	SNV	1	C	A	c.29-4636C>A	Intron 1	13
13425	SNV	1	G	T	c.29-4622G>T	Intron 1	13
13628	SNV	1	G	C	c.29-4419G>C	Intron 1		1
13759	SNV	1	A	G	c.29-4288A>G	Intron 1	13
14491	SNV	1	A	G	c.29-3556A>G	Intron 1		1
15113	SNV	1	G	A	c.29-2934G>A	Intron 1		1
15164	SNV	1	A	G	c.29-2883A>G	Intron 1		1
15705	Insertion	8	-	GGCAGTTT	c.29-2337_29-2336insGGCAGTTT	Intron 1	12	1
15864	SNV	1	A	G	c.29-2183A>G	Intron 1	12	1
16001	SNV	1	G	A	c.29-2046G>A	Intron 1		1
16321	SNV	1	G	A	c.29-1726G>A	Intron 1	12	1
16353	SNV	1	T	G	c.29-1694T>G	Intron 1	13
16515	SNV	1	C	G	c.29-1532C>G	Intron 1		1
16842	SNV	1	A	G	c.29-1205A>G	Intron 1	12	1
16981	Deletion	17	AACAACAACAAAACAAC	-	c.29-1053_29-1037del	Intron 1	12	1
17267	Deletion-Insertion	2	T	GG	c.29-780delinsGG	Intron 1	13
17301	SNV	1	T	C	c.29-746T>C	Intron 1	13
17389	SNV	1	G	A	c.29-658G>A	Intron 1	13
18478	SNV	1	C	T	c.98+362C>T	Intron 1	13
18485	SNV	1	C	G	c.99-356C>G	Intron 1	12	1
18512	SNV	1	T	C	c.99-329T>C	Intron 1	13
18553	SNV	1	C	T	c.99-288C>T	Intron 1	13
18655	SNV	1	C	A	c.99-186C>A	Intron 1	13
19321	SNV	1	C	T	c.155+424C>T	Intron 3		3
19472	SNV	1	C	T	c.155+575C>T	Intron 3	13
20498	SNV	1	C	A	c.155+575C>T	Intron 3	1	4
21538	SNV	1	T	C	c.204-545T>C	Intron 4	13
22074	SNV	1	T	C	c.204-9T>C	Intron 4	13
22454	SNV	1	G	A	c.240-219G>A	Intron 5	13
22970	SNV	1	C	T	c.374+163C>T	Intron 6	13
22986	SNV	1	T	C	c.374+179T>C	Intron 6	13
23591	SNV	1	G	A	c.375-269G>A	Intron 6	13
				The total number of individuals with ABO*O.01.01/ABO*O.01.01 is 13.

## Sheet: Sheet 4
Reference position	Type	Length	Reference	variant	Coding region change	Location	Number of samples with homozygous variantion	Number of samples with heterozygous variantion
5228	SNV	1	C	T	c.28+175C>T	Intron 1	8
5801	SNV	1	T	C	c.28+748T>C	Intron 1	8
5909	SNV	1	C	T	c.28+856C>T	Intron 1	8
6050	SNV	1	C	T	c.28+997C>T	Intron 1	8
6131	SNV	1	G	A	c.28+1078G>A	Intron 1	8
6232	SNV	1	T	C	c.28+1179T>C	Intron 1	8
6402	SNV	1	G	A	c.28+1349G>A	Intron 1	8
6533	SNV	1	T	A	c.28+1480T>A	Intron 1	8
6535	Insertion	1	-	T	c.28+1481_28+1482insT	Intron 1	8
6982	MNV	2	GG	CA	c.28+1929_28+1930delinsCA	Intron 1	8
7221	SNV	1	C	T	c.28+2168C>T	Intron 1	8
7262	SNV	1	G	C	c.28+2209G>C	Intron 1	8
7399	SNV	1	A	G	c.28+2346A>G	Intron 1	8
7595	SNV	1	G	A	c.28+2542G>A	Intron 1	8
7630	SNV	1	C	T	c.28+2577C>T	Intron 1	8
7807	SNV	1	C	A	c.28+2754C>A	Intron 1	8
7928	SNV	1	A	G	c.28+2875A>G	Intron 1	8
8077	SNV	1	C	T	c.28+3024C>T	Intron 1	8
8470	SNV	1	A	G	c.28+3417A>G	Intron 1	8
8710	SNV	1	C	A	c.28+3657C>A	Intron 1	8
8890	SNV	1	G	A	c.28+3837G>A	Intron 1	8
8966	SNV	1	T	A	c.28+3913T>A	Intron 1	8
9033	SNV	1	A	G	c.28+3980A>G	Intron 1	8
9151	SNV	1	C	T	c.28+4098C>T	Intron 1	2
9153	SNV	1	C	T	c.28+4100C>T	Intron 1	6
9184	SNV	1	C	T	c.28+4131C>T	Intron 1	8
9195	Insertion	5	-	GTCTT	c.28+4143_28+4144insGTCTT	Intron 1	8
9214	SNV	1	A	G	c.28+4161A>G	Intron 1	8
9418	SNV	1	A	T	c.28+4365A>T	Intron 1	8
9568	SNV	1	C	A	c.28+4515C>A	Intron 1	8
9577	Deletion	1	A	-	c.28+4524del	Intron 1	8
9600	SNV	1	T	C	c.28+4547T>C	Intron 1	8
9628	Insertion	22	-	AATATTTATTAATTTCCCTTCT	c.28+4577_28+4578insAATATTTATTAATTTCCCTTCT	Intron 1	7	1
9650	SNV	1	C	T	c.28+4597C>T	Intron 1	8
9709	Deletion	1	T	-	c.28+4664del	Intron 1	8
10141	SNV	1	A	T	c.28+5088A>T	Intron 1	8
10154	SNV	1	C	T	c.28+5101C>T	Intron 1	8
10387	SNV	1	A	G	c.28+5334A>G	Intron 1	8
10509	SNV	1	A	G	c.28+5456A>G	Intron 1	8
10633	SNV	1	T	C	c.28+5580T>C	Intron 1	8
10667	SNV	1	T	C	c.28+5614T>C	Intron 1	8
10754	SNV	1	A	G	c.28+5701A>G	Intron 1	8
10938	SNV	1	C	A	c.28+5885C>A	Intron 1	8
11034	SNV	1	C	A	c.28+5981C>A	Intron 1	3	5
11093	SNV	1	T	C	c.28+6040T>C	Intron 1	8
11200	SNV	1	G	A	c.28+6147G>A	Intron 1	8
11318	MNV	2	TG	CA	c.28+6265_28+6266delinsCA	Intron 1	8
11330	SNV	1	C	T	c.28+6277C>T	Intron 1	8
11343	SNV	1	T	A	c.28+6290T>A	Intron 1	8
11517	SNV	1	T	C	c.28+6464T>C	Intron 1	8
12185	SNV	1	C	T	c.29-5862C>T	Intron 1	8
12255	SNV	1	A	G	c.29-5792A>G	Intron 1	8
12415	SNV	1	T	C	c.29-5632T>C	Intron 1	8
12507	MNV	2	GC	AT	c.29-5540_29-5539delinsAT	Intron 1	8
12628	SNV	1	A	T	c.29-5419A>T	Intron 1	8
13165	SNV	1	T	G	c.29-4882T>G	Intron 1	8
13273	SNV	1	T	C	c.29-4774T>C	Intron 1	8
13411	SNV	1	C	A	c.29-4636C>A	Intron 1	8
13425	SNV	1	G	T	c.29-4622G>T	Intron 1	8
13628	SNV	1	G	C	c.29-4419G>C	Intron 1	8
13759	SNV	1	A	G	c.29-4288A>G	Intron 1	8
14491	SNV	1	A	G	c.29-3556A>G	Intron 1	8
15113	SNV	1	G	A	c.29-2934G>A	Intron 1	8
15164	SNV	1	A	G	c.29-2883A>G	Intron 1	8
15705	Insertion	8	-	GGCAGTTT	c.29-2337_29-2336insGGCAGTTT	Intron 1	7	1
16001	SNV	1	G	A	c.29-2046G>A	Intron 1	8
16353	SNV	1	T	G	c.29-1694T>G	Intron 1	8
17475	SNV	1	C	T	c.29-572C>T	Intron 1		1
17493	SNV	1	A	C	c.29-554A>C	Intron 1	8
17761	SNV	1	A	C	c.29-286A>C	Intron 1	8
17972	SNV	1	A	G	c.29-75A>G	Intron 1		5
18512	SNV	1	T	C	c.99-329T>C	Intron 1	8
18553	SNV	1	C	T	c.99-288C>T	Intron 1	8
19102	SNV	1	C	T	c.155+205C>T	Intron 3	8
19376	SNV	1	C	T	c.155+479C>T	Intron 3	8
19422	SNV	1	A	T	c.155+525A>T	Intron 3	8
19866	SNV	1	T	C	c.156-483T>C	Intron 3	8
19960	SNV	1	A	G	c.156-389A>G	Intron 3	8
20141	SNV	1	C	T	c.156-208C>T	Intron 3	8
20175	SNV	1	T	C	c.156-174T>C	Intron 3	8
20254	SNV	1	C	T	c.156-95C>T	Intron 3	8
20274	SNV	1	G	A	c.156-75G>A	Intron 3		1
20424	SNV	1	G	C	c.203+28G>C	Intron 4	8
20469	Insertion	13	-	GTGTGGACAGAAG	c.203+72_203+73insGTGTGGACAGAAG	Intron 4	8
20510	SNV	1	C	T	c.203+114C>T	Intron 4	8
20559	SNV	1	G	A	c.203+163G>A	Intron 4	8
20611	MNV	2	AA	GC	c.203+215_203+216delinsGC	Intron 4	8
20742	SNV	1	T	G	c.203+346T>G	Intron 4	8
21134	SNV	1	T	G	c.203+738T>G	Intron 4	8
21538	SNV	1	T	C	c.204-545T>C	Intron 4	8
21572	SNV	1	C	T	c.204-511C>T	Intron 4	8
21863	SNV	1	G	A	c.204-220G>A	Intron 4	8
21892	SNV	1	T	C	c.204-191T>C	Intron 4	8
21907	SNV	1	T	G	c.204-176T>G	Intron 4	8
22019	Duplication	1	-	C	c.204-61dup	Intron 4	8
22209	SNV	1	T	C	c.239+91T>C	Intron 5		3
22221	Insertion	3	-	CCC	c.239+103_239+105insC[3]	Intron 5	8
22424	SNV	1	C	T	c.240-249C>T	Intron 5	8
22568	SNV	1	C	A	c.240-105C>A	Intron 5	8
22645	SNV	1	G	A	c.240-28G>A	Intron 5	8
22896	SNV	1	T	A	c.374+89T>A	Intron 6	8
22986	SNV	1	T	C	c.374+179T>C	Intron 6	8
22995	SNV	1	G	A	c.374+188G>A	Intron 6	8
23033	SNV	1	C	T	c.374+226C>T	Intron 6	8
23042	SNV	1	C	G	c.374+235C>G	Intron 6	8
23253	SNV	1	A	G	c.374+446A>G	Intron 6	8
23300	SNV	1	T	C	c.374+493T>C	Intron 6	8
23524	SNV	1	G	A	c.375-336G>A	Intron 6	8
23593	SNV	1	A	G	c.375-267A>G	Intron 6	8
23698	SNV	1	A	G	c.375-162A>G	Intron 6	8
23757	SNV	1	A	G	c.375-103A>G	Intron 6	8
23818	SNV	1	A	G	c.375-42A>G	Intron 6	8
23820	SNV	1	G	A	c.375-40G>A	Intron 6	8
The total number of individuals with ABO*O.01.02/ABO*O.01.02 is 8.
"c.239+103_239+105insC[3]" means the insertion of 3 nucleotides (not specified) at an unknown position between nucleotides c.239+103 and c.239+105.
